# Supplementary material for: Personality Traits and Annual Income Determine the Willingness to Pay for a Single Tooth Implant
Source: Healthcare (Basel). 2021 Jul 29;9(8):952. doi: 10.3390/healthcare9080952 (PMC8391254; doi:10.3390/healthcare9080952)
Supplement: Supplementary file 1 [file healthcare-09-00952-s001.zip]

Archive with 1 entries (1 files):
- healthcare-1294819-supplementary.pdf
